# Supplementary material for: Determinants of blood glucose control among people with Type 2 diabetes in a regional hospital in Ghana
Source: PLoS One. 2021 Dec 22;16(12):e0261455. doi: 10.1371/journal.pone.0261455 (PMC8694475; doi:10.1371/journal.pone.0261455)
Supplement: S2 File — (XLSX) [file pone.0261455.s003.xlsx]

## Sheet: Sheet1
id	age	gender	religion	resid	educ	occup	income	duration	diett	exerct	insulint	medt	hptn	retinopathy	neuropathy	cvd	ckd	sores	hsar	bph	dyslipid	spondylosis	waitt	involve	respect	improve	myself	hcw	family	no_idea	god	availability	erythrop	aspirin	iron	arvs	smoke	alcohol1	splenectomy	transfusion	scd	splenomegaly	rec_exerc	rec_educ	rec_diet	rec_adhere	rec_spec	rec_support	rec_selfdisc
1	54	1	2	1	2	4	3	1	0	0	0	1	0	0	0	0	0	0	0	0	0	0	0	1	1	1	1	1	0	0	0	0	0	0	0	0	0	0	0	0	0	0	0	0	1	1	0	0	0
2	42	2	1	1	0	2	3	2	0	0	0	1	1	1	0	0	0	0	0	0	0	0	1	2	1	1	1	0	0	0	0	0	0	0	0	0	0	0	0	0	0	0	0	0	1	1	0	0	0
3	46	2	1	1	0	2	3	1	0	0	0	1	0	0	0	0	0	0	0	0	0	0	1	2	1	1	1	0	0	0	0	0	0	0	0	0	0	0	0	0	0	0	1	0	1	1	0	0	0
4	58	1	1	1	1	6	2	2	0	0	0	1	1	0	0	0	0	0	0	0	0	0	0	1	1	1	0	1	0	0	0	0	0	0	0	0	0	1	0	0	0	0	0	0	0	0	1	0	0
5	53	2	2	1	2	8	1	1	0	0	0	1	1	0	0	0	0	0	0	0	0	0	1	1	1	1	0	0	0	1	0	0	0	0	0	0	0	0	0	0	0	0	0	0	0	0	0	0	0
6	65	2	1	1	2	4	1	3	0	0	0	1	1	0	1	0	0	0	0	0	0	0	2	1	1	2	0	0	0	1	0	2	0	0	0	0	0	1	0	0	0	0	0	0	0	0	1	0	0
7	35	2	2	1	2	6	1	1	0	0	1	1	0	0	0	0	0	0	0	0	0	0	0	1	1	1	1	0	0	0	0	1	0	0	0	0	0	0	0	0	0	0	0	0	0	0	0	0	0
8	58	2	1	1	1	2	1	4	0	0	0	1	0	0	0	0	0	0	0	0	0	0	2	2	2	1	1	1	0	0	1	0	0	0	0	0	0	0	0	0	0	0	0	0	0	0	1	0	0
9	83	1	1	1	2	8	1	2	0	0	0	1	1	0	1	1	0	0	0	0	0	0	2	1	1	1	1	1	0	0	0	0	0	0	0	0	0	0	0	0	0	0	0	0	0	0	0	0	0
10	79	1	1	1	1	8	1	3	0	0	0	1	1	0	0	0	0	0	0	0	1	0	0	1	1	1	1	1	1	0	0	0	0	0	0	0	0	0	0	0	0	0	0	0	0	0	0	0	0
11	55	2	1	1	0	3	5	4	0	0	0	1	0	0	0	0	0	0	0	0	1	0	0	1	1	1	1	1	0	0	0	0	0	0	0	0	0	0	0	0	0	0	0	0	0	0	1	0	0
12	75	2	1	1	3	8	1	2	0	0	0	1	1	1	0	0	0	0	0	0	0	0	1	2	1	1	1	1	1	0	0	0	0	0	0	0	0	0	0	0	0	0	0	0	0	0	0	0	0
13	56	2	1	1	2	8	1	1	0	0	0	1	0	0	0	0	0	0	0	0	0	0	1	1	1	1	1	1	1	0	0	0	0	0	0	0	0	0	0	0	0	0	0	1	0	0	0	0	0
14	69	2	1	1	2	8	1	3	0	0	0	1	0	0	0	0	0	0	0	0	1	0	1	2	1	1	1	0	1	0	0	0	0	0	0	0	0	0	0	0	0	0	0	0	0	0	0	0	0
15	65	2	1	1	3	8	1	1	0	0	0	1	1	0	0	0	0	1	0	0	0	0	0	1	1	1	1	1	1	0	0	0	0	0	0	0	0	0	0	0	0	0	0	0	0	0	0	0	0
16	79	1	1	1	0	8	1	2	0	0	0	1	1	0	0	0	0	0	1	0	0	0	1	3	1	1	1	0	0	0	0	0	0	0	0	0	0	0	0	0	0	0	1	0	1	0	0	0	0
17	59	2	2	1	2	4	2	3	0	0	0	1	1	0	0	0	0	0	0	0	0	0	2	3	2	1	1	1	0	0	0	0	0	0	0	0	0	0	0	0	0	0	0	0	0	0	0	0	0
18	60	1	2	1	2	6	2	2	0	0	1	1	1	0	0	0	0	0	0	0	0	0	2	2	3	2	0	0	0	1	0	0	0	0	0	0	0	0	0	0	0	0	0	0	0	0	0	0	0
19	57	2	1	1	3	8	1	4	0	0	0	1	1	0	0	0	0	0	0	0	0	0	0	2	1	1	0	0	0	1	0	0	0	0	0	0	0	0	0	0	0	0	0	0	1	0	0	0	0
20	52	2	1	1	2	4	2	2	0	0	0	1	1	0	0	0	0	0	0	0	0	0	0	1	1	1	0	0	0	1	0	0	0	0	0	0	0	0	0	0	0	0	0	0	1	0	0	0	0
21	53	2	1	1	2	4	1	3	0	0	0	1	1	0	0	0	0	0	0	0	0	0	0	2	1	1	1	0	0	0	0	0	0	0	0	0	0	0	0	0	0	0	0	0	1	0	0	0	0
22	71	1	1	1	0	8	1	4	0	0	0	1	1	0	0	0	0	0	0	0	0	0	0	1	1	1	1	1	0	0	0	0	0	0	0	0	0	1	0	0	0	0	0	1	0	0	0	0	0
23	38	2	1	1	1	4	2	1	0	0	0	1	0	0	0	0	1	0	0	0	0	0	0	1	1	1	0	1	0	0	0	0	0	0	0	0	0	0	0	0	0	0	0	0	0	0	0	0	0
24	55	2	1	1	2	4	2	1	0	0	0	1	0	0	0	1	0	0	0	0	0	0	2	1	1	1	0	1	0	0	0	0	0	0	0	0	0	1	0	0	0	0	0	0	0	0	0	1	0
25	62	2	1	1	1	8	2	4	0	0	1	1	1	0	0	0	0	1	0	0	1	0	0	1	1	1	1	0	0	0	0	0	0	0	0	0	0	0	0	0	0	0	0	0	0	0	1	0	0
26	84	1	1	1	0	8	1	4	0	0	1	1	1	0	1	1	1	0	0	0	0	0	1	2	1	3	1	1	1	0	0	0	0	1	0	0	0	1	0	0	0	0	0	0	0	1	1	0	0
27	61	1	1	1	0	2	5	3	0	0	1	1	1	0	0	1	0	0	0	0	0	0	0	1	1	1	0	0	1	0	0	0	0	0	0	0	0	0	0	0	0	0	0	0	0	1	0	0	0
28	44	1	1	1	1	4	2	2	0	0	1	0	1	1	0	0	1	0	0	0	0	0	2	3	3	1	0	0	0	0	1	1	0	0	0	0	0	0	0	1	0	0	0	0	0	0	0	1	0
29	59	2	1	1	2	4	1	2	0	0	0	1	1	0	1	0	0	0	0	0	0	0	2	2	2	2	1	1	0	0	0	0	0	0	0	0	1	1	0	0	0	0	0	0	0	0	0	0	0
30	68	1	1	1	1	8	1	3	0	0	0	1	1	0	1	0	0	0	0	0	0	0	2	2	2	1	1	1	0	0	0	0	0	0	0	0	0	1	0	0	0	0	0	0	0	0	0	1	0
31	71	1	1	1	1	8	1	3	1	0	0	1	1	0	0	0	0	0	0	0	0	1	1	2	1	1	1	1	0	0	0	0	0	0	0	0	0	0	0	0	0	0	1	0	1	1	0	0	0
32	68	2	1	1	2	4	2	3	0	0	1	1	1	1	0	0	0	0	0	0	0	0	1	3	1	3	1	0	0	0	0	0	0	0	0	0	0	1	0	0	0	0	0	0	0	0	0	0	0
33	42	1	1	1	1	2	2	4	0	0	0	1	1	1	0	0	0	0	0	0	0	0	1	2	1	1	1	1	0	0	0	0	0	0	0	0	0	1	0	0	0	0	0	0	0	1	0	0	0
34	38	2	1	1	2	6	3	2	0	0	1	1	0	0	0	0	0	0	0	0	0	0	0	2	1	1	0	1	0	0	0	0	0	0	0	0	0	1	0	0	0	0	0	0	0	0	0	0	0
35	75	1	1	1	2	8	1	2	0	0	1	1	1	0	1	0	1	0	0	1	0	0	0	2	1	3	1	1	0	0	0	0	0	0	0	0	1	1	0	0	0	0	0	0	0	0	0	0	0
36	57	1	1	1	1	2	4	4	0	0	0	1	1	0	0	0	0	1	0	0	0	1	1	3	1	1	1	1	0	0	0	1	0	0	0	0	0	1	0	0	0	0	1	0	1	0	0	0	0
37	63	2	1	1	2	4	2	4	0	0	0	1	0	1	0	0	0	0	0	0	1	0	1	1	1	1	1	1	0	0	0	0	0	0	0	0	0	0	0	0	0	0	0	0	0	0	0	0	0
38	85	2	1	1	2	8	1	4	0	0	0	1	1	0	1	0	1	0	0	0	0	0	0	1	1	1	0	0	0	1	0	0	1	0	1	0	0	0	0	0	0	0	0	0	1	1	0	0	0
39	56	2	1	1	1	4	4	3	0	0	1	1	0	0	1	0	0	1	0	0	0	0	0	2	1	1	1	1	0	0	0	0	0	0	0	0	0	0	0	0	0	0	1	0	1	0	1	0	0
40	64	2	1	1	0	8	2	2	0	0	0	1	1	0	0	0	0	0	0	0	0	0	0	2	1	1	1	1	0	0	0	0	0	0	0	0	0	1	0	0	0	1	1	0	1	0	0	0	0
41	63	2	1	1	2	4	3	2	0	0	0	1	1	1	1	1	0	0	0	0	0	0	1	2	1	2	0	0	0	1	0	0	0	1	0	0	0	0	0	0	0	0	1	0	1	0	1	0	0
42	42	1	1	1	1	2	2	2	0	0	1	1	0	0	1	0	0	1	0	0	0	0	2	2	2	1	1	0	0	0	0	0	0	0	0	0	0	0	0	0	0	0	1	0	1	0	0	0	0
43	80	2	2	1	2	8	1	4	0	0	1	1	1	0	0	0	0	1	0	0	0	0	0	1	1	1	0	0	0	1	0	0	0	0	0	0	0	0	0	0	0	0	0	0	0	0	0	0	0
44	78	2	1	1	2	4	2	3	0	0	0	1	0	0	0	0	0	0	0	0	1	0	0	1	1	1	0	0	0	1	0	0	0	0	0	0	0	0	0	0	0	0	0	0	0	0	0	0	0
45	54	2	1	1	1	4	2	3	0	0	0	1	0	0	0	0	0	0	0	0	0	0	0	2	1	1	1	1	0	0	0	0	0	0	0	0	0	0	0	0	0	0	0	0	0	0	0	0	0
46	73	1	1	1	3	8	1	1	0	0	0	1	1	0	0	1	0	0	0	0	0	0	2	3	3	2	0	0	0	1	0	2	0	0	0	0	0	0	0	0	0	0	0	1	0	0	1	0	0
47	62	2	1	1	2	4	1	4	0	0	0	1	1	0	0	0	0	0	0	0	1	0	1	1	1	1	1	1	1	0	0	0	0	0	0	0	0	0	0	0	0	0	0	0	0	0	0	0	0
48	64	2	1	1	3	8	1	2	0	0	0	1	1	0	0	0	0	0	0	0	0	0	1	1	1	1	1	0	0	0	0	0	0	0	0	0	0	0	0	0	0	0	0	0	0	0	0	0	0
49	62	2	1	1	2	4	3	3	0	0	0	1	1	0	0	0	0	0	0	0	1	0	1	1	1	1	1	1	0	0	0	0	0	0	0	0	0	0	0	0	0	0	0	0	0	0	0	0	0
50	60	2	1	1	2	4	2	5	0	0	0	1	0	0	1	0	0	0	0	0	1	0	0	1	1	1	1	1	0	0	0	0	0	0	0	0	0	0	0	0	0	0	0	0	0	0	0	0	0
51	81	2	2	1	3	4	2	3	0	0	0	1	1	0	0	0	0	0	0	0	1	0	1	1	1	1	1	1	0	0	0	0	0	0	0	0	0	0	0	0	0	0	0	0	0	0	0	0	0
52	55	2	1	1	3	2	3	2	0	0	0	1	1	0	1	0	1	0	0	0	0	0	1	1	1	1	1	1	1	0	0	0	0	0	0	0	0	0	0	0	0	0	0	0	0	0	0	0	0
53	62	2	2	1	1	4	2	2	0	0	0	1	1	0	1	1	1	0	0	0	1	0	2	1	1	1	1	1	0	0	0	0	0	0	0	0	0	0	0	0	0	0	0	0	0	0	0	0	0
54	67	2	1	1	0	8	2	3	0	0	0	1	1	0	0	0	0	0	0	0	1	0	2	1	1	1	1	1	1	0	0	0	0	0	0	0	0	0	0	0	0	0	0	0	0	0	0	0	0
55	80	2	2	1	2	8	1	2	0	0	0	1	1	0	0	0	0	0	0	0	0	0	1	2	1	1	1	1	0	0	0	0	0	0	0	0	0	0	0	0	0	0	0	0	0	0	0	0	0
56	66	1	1	1	2	2	4	2	0	0	1	1	1	0	1	0	0	0	0	0	0	0	1	2	1	1	1	1	0	0	0	0	0	0	0	0	0	1	0	1	0	0	1	0	1	1	0	0	0
57	49	2	1	1	0	2	4	1	0	0	0	1	0	0	0	0	0	0	0	0	0	0	1	2	1	1	1	1	0	0	0	0	0	0	0	0	0	0	0	0	0	0	1	0	1	1	0	0	0
58	59	2	1	1	1	4	2	2	0	0	0	1	1	0	0	0	0	0	0	0	0	0	0	2	1	1	0	0	0	1	0	0	0	0	0	0	0	0	0	0	0	0	0	0	1	0	1	0	0
59	32	2	1	1	2	4	2	2	0	0	0	1	0	0	0	0	0	0	0	0	0	0	1	2	1	1	1	0	0	0	0	0	0	0	0	0	0	0	0	0	0	0	1	0	0	0	1	0	0
60	63	1	3	1	2	8	1	5	0	0	1	1	1	0	0	1	0	0	0	1	0	0	2	3	2	3	0	0	0	1	0	0	0	0	0	0	0	0	0	1	0	0	0	0	0	0	0	0	0
61	69	1	2	1	1	2	1	1	0	0	0	1	1	0	0	0	0	0	0	0	0	0	0	1	1	1	0	1	0	0	0	0	0	0	0	0	1	0	0	0	0	0	0	0	0	1	0	0	0
62	52	2	2	1	2	4	2	2	0	0	0	1	0	0	1	0	0	0	0	0	0	0	0	1	1	1	0	0	0	1	0	0	0	0	0	0	0	0	0	0	0	0	0	1	0	0	1	0	0
63	76	2	2	1	3	8	1	4	0	0	0	1	1	0	1	0	0	0	0	0	0	1	1	2	1	1	1	1	1	0	0	0		0	0	0	0	0	0	0	0	0	0	0	0	1	0	0	1
64	61	2	1	1	0	2	5	2	0	0	0	1	1	0	0	0	0	0	0	0	1	0	0	2	2	1	1	0	0	0	0	0	0	0	0	0	0	1	0	0	0	0	0	1	0	0	0	0	0
65	78	2	1	1	2	4	2	3	0	0	0	1	1	0	0	1	0	0	0	0	0	1	2	2	1	1	1	0	0	0	0	0	0	0	0	0	0	0	0	0	0	1	0	1	0	0	0	0	0
66	73	2	1	1	0	8	1	2	0	0	1	1	0	0	1	0	1	0	0	0	0	0	1	1	1	1	1	1	0	0	0	0	0	0	0	0	0	0	0	0	0	0	0	0	0	0	0	0	0
67	61	2	1	1	0	8	2	2	0	0	0	0	1	0	0	1	1	0	0	0	0	0	0	2	1	1	1	0	0	0	0	0	0	0	0	0	0	0	0	0	0	0	0	1	0	0	0	0	0
68	36	1	1	1	0	2	4	1	0	0	0	1	0	0	0	0	0	0	0	0	0	0	0	1	1		0	0	0	1	0	0	0	0	0		0	1	0	0	0	0	0	1	0	0	0	0	0
69	70	2	1	1	0	8	2	1	0	0	0	1	1	0	0	1	0	1	0	0	0	0	0	1	1	1	1	0	0	0	0	0	0	0	0	0	0	0	0	0	1	0	1	0	1	1	0	0	1
70	62	1	1	1	0	8	1	3	0	0	0	1	1	0	0	1	0	0	0	0	0	0	0	3	1	1	1	0	0	0	0	0	0	0	0	0	0	0	0	0	0	0	0	1	0	0	0	0	0
71	70	1	1	1	0	8	2	1	0	0	0	1	1	0	0	1	0	0	0	0	0	0	2	3	1	2	0	0	0	1	0	1	0	0	0	0	0	1	0	0	0	0	0	0	0	0	0	0	0
73	48	2	2	1	1	4	2	4	0	0	0	1	1	0	0	0	0	0	0	0	1	0	0	1	1	1	1	1	0	0	0	0	0	0	0	0	0	0	0	0	0	0	0	0	0	0	1	0	0
74	46	2	1	1	1	2	3	2	0	0	0	1	1	0	1	0	0	0	0	0	0	0	2	1	1	1	0	0	0	1	0	0	0	0	0	0	0	0	0	0	0	0	0	0	0	0	0	0	0
75	29	2	2	1	2	8		2	0	0	0	1	1	1	1	0	0	0	0	0	0	0	2	3	2	1	1	0	0	0	0	0	0	0	0	0	0	0	0	0	0	0	0	1	1	0	1	0	0
76	68	2	1	1	0	8	3	2	0	0	0	1	1	0	0	0	0	1	0	0	0	0	0	1	1	1	1	1	0	0	0	0	0	0	0	0	0	0	0	0	0	0	0	0	0	0	1	0	0
77	73	2	1	1	0	8	2	2	0	0	0	1	1	0	0	0	0	0	0	0	1	0	2	2	1	1	1	1	0	0	0	0	0	0	0	0	0	0	0	0	0	0	0	0	1	0	1	0	0
78	46	2	1	1	2	4	2	3	0	0	0	1	0	0	0	0	0	0	0	0	0	0	1	2	1	1	1	0	0	0	0	0	0	0	0	1	0	0	0	0	0	0	0	0	0	0	0	0	0
79	56	2	1	1	2	2	2	3	0	0	0	1	1	0	0	0	0	0	0	0	0	0	2	3	2	1	1	0	0	0	0	0	0	0	0	0	0	0	0	0	0	0	0	0	0	0	1	0	0
80	61	2	2	1	2	8	1	3	1	0	0	0	0	0	0	0	0	0	0	0	1	0	2	3	3	2	0	0	0	1	0	1	0	0	0	0	0	0	0	0	0	0	0	0	0	0	1	0	0
81	32	1	1	1	2	4	2	3	0	0	0	1	0	0	0	0	0	1	0	0	0	0	2	3	1	1	1	1	0	0	0	0	0	0	0	0	0	0	0	0	0	0	0	0	0	0	0	1	0
82	83	2	2	1	3	8	1	3	0	0	0	1	1	0	1	0	0	0	0	0	0	0	1	2	1	1	1	0	0	0	0	0	0	0	0	0	0	0	0	0	0	0	0	0	0	0	1	0	0
82	61	2	1	1	0	8	3	5	0	0	1	0	1	0	0	0	0	1	0	0	0	0	0	1	1	1	1	1	1	0	0	0	0	0	0	0	0	0	0	0	1	0	0	1	0	0	1	0	0
83	48	2	1	1	1	4	2	2	0	0	0	1	1	0	0	0	0	0	0	0	1	0	0	2	1	1	1	0	0	0	0	0	0	0	0	0	0	0	0	0	0	0	0	0	0	0	0	0	0
84	63	2	1	1	2	8	1	2	0	0	1	1	1	1	0	0	0	0	0	0	0	0	1	2	2	2	0	0	0	0	0	0	0	0	0	0	0	0	0	0	0	0	0	0	0	0	0	0	0
85	58	2	1	1	2	4	3	2	0	0	0	1	1	0	0	0	0	0	0	0	0	0	0	1	1	1	0	0	0	1	0	0	0	0	0	0	0	0	0	0	0	0	1	0	1	0	0	0	0
86	68	2	1	1	2	4	2	4	0	0	0	1	1	0	0	0	0	0	0	0	0	0	0	1	1	1	1	0	0	0	0	0	0	0	0	0	0	1	0	0	0	0	1	1	1	0	1	0	0
87	65	2	1	1	3	4	2	3	0	0	1	1	0	0	1	0	0	0	0	0	1	0	0	1	1	1	1	0	0	0	0	0	0	0	0	0	0	0	0	0	0	0	0	0	0	0	0	0	0
88	50	2	2	1	2	4	2	2	0	0	0	1	1	0	1	0	0	0	0	0	1	0	1	2	2	1	1	0	0	0	0	0	0	0	0	0	0	0	0	0	0	0	1	0	1	1	0	0	0
89	55	2	1	1	2	4	2	3	0	0	0	1	1	0	0	1	0	0	0	0	0	0	0	1	1	1	1	0	0	0	0	0	0	0	0	0	0	0	0	0	0	0	0	0	0	0	0	0	0
90	61	2	1	1	2	4	3	3	0	0	0	1	1	0	0	0	0	0	0	0	1	0	2	3	1	1	1	0	0	0	0	0	0	0	0	0	0	0	0	0	0	0	0	0	0	0	1	0	0
91	41	2	1	1	2	8	1	2	0	0	0	1	1	0	0	0	0	0	0	0	0	0	2	3	1	1	1	1	0	0	0	0	0	0	0	0	0	0	0	0	0	0	0	0	0	0	0	1	0
92	53	2	2	1	2	4	2	4	0	0	0	1	1	0	0	0	0	0	0	0	1	0	1	2	1	1	0	0	0	1	0	0	0	0	0	0	0	0	0	0	0	0	0	0	0	0	0	0	0
93	84	2	1	1	0	8	2	1	0	0	0	1	1	0	0	0	0	0	0	0	0	0	0	1	1	1	1	1	0	0	0	0	0	0	0	0	0	0	0	0	0	0	0	1	0	0	0	0	0
94	51	2	1	1	2	4	2	2	0	0	1	1	1	0	1	0	0	0	0	0	0	0	1	2	1	1	1	0	0	0	0	0	0	0	0	0	0	0	0	0	0	0	1	0	0	1	0	0	0
95	55	2	1	1	1	6	2	2	0	0	0	1	1	0	0	0	0	0	0	0	1	0	1	2	1	1	1	0	0	0	0	0	0	0	0	0	0	1	0	0	0	0	0	1	0	0	0	0	0
96	66	2	1	1	2	4	1	3	1	0	1	0	0	0	0	0	0	0	0	0	0	0	2	3	1	3	1	1	0	0	0	0	0	0	0	0	0	0	0	0	0	0	0	0	0	0	0	1	0
97	45	2	1	1	2	4	2	2	0	0	0	1	1	0	1	0	0	0	0	0	1	0	1	2	1	2	1	0	0	0	0	0	0	0	0	0	0	0	0	0	0	0	0	0	0	0	0	0	0
98	76	2	1	1	2	8	1	3	0	0	0	1	1	0	0	0	0	0	0	0	0	1	2	3	1	2	1	1	0	0	0	0	0	0	0	0	0	0	0	0	0	0	0	0	0	0	0	1	0
99	49	2	1	1	2	4	3	2	0	0	0	1	0	0	0	0	0	0	0	0	0	0	1	2	1	1	1	1	0	0	0	0	0	0	0	0	0	0	0	0	0	0	0	1	0	0	0	0	0
100	56	2	2	1	2	8	1	2	0	0	0	1	0	0	1	0	0	0	0	0	0	1	2	3	1	1	1	1	0	0	0	0	0	0	0	0	0	0	0	0	0	1	0	0	0	0	0	0	0
101	55	1	1	1	1	2	4	2	0	0	0	1	0	0	0	0	1	0	0	0	0	0	0	1	1	1	1	1	0	0	0	0	0	0	0	0	0	0	0	0	0	0	0	0	0	0	0	1	0
102	54	1	1	1	2	6	5	4	1	0	0	1	0	0	0	0	0	0	0	0	0	0	1	2	1	1	0	1	0	0	0	0	0	0	0	0	0	0	0	0	0	0	0	0	1	0	0	0	0
103	55	2	1	1	2	4	1	2	1	1	0	1	1	1	0	0	0	0	0	0	0	0	2	1	1	2	0	1	0	0	0	0	0	0	0	0	1	0	0	0	0	0	1	0	1	0	0	0	0
104	62	1	1	1	2	8	1	4	1	1	1	1	1	1	0	0	0	1	0	0	0	0	0	2	1	1	0	1	0	0	0	0	0	0	0	0	0	0	0	0	0	0	0	0	0	0	0	1	0
105	36	1	1	1	1	4	2	1	1	0	0	1	1	0	0	0	0	0	0	0	0	0	2	3	2	1	0	1	0	0	0	0	0	0	0	0	0	1	0	0	0	0	1	0	0	0	1	0	0
106	39	1	1	1	1	4	2	1	0	0	0	1	0	0	0	0	0	0	0	0	0	0	1	2	1	1	1	0	0	0	0	1	0	0	0	0	0	1	0	0	0	0	0	0	0	0	0	0	0
107	37	2	1	1	2	6	2	1	0	0	0	1	1	0	0	0	0	0	0	0	0	0	0	1	1	1	1	0	0	0	0	0	0	0	0	0	0	0	0	0	0	0	0	0	0	0	0	0	0
108	64	2	1	1	1	4	3	2	0	0	1	1	1	0	0	0	0	0	0	0	0	0	1	2	2	1	0	0	0	1	0	1	0	0	0	0	0	0	0	0	0	0	0	0	0	0	1	0	0
109	72	2	1	1	3	8	1	2	0	0	0	1	1	0	0	0	0	0	0	0	0	0	0	1	1	1	0	1	0	0	0		0	0	0	0	0	0	0	0	0	0	0	0	0	0	0	0	0
110	54	2	1	1	2	4	2	2	0	0	0	1	1	1	0	0	0	0	0	0	0	0	1	2	1	1	1	0	0	0	0	0	0	0	0	0	0	0	0	0	0	0	0	0	0	0	0	0	0
111	68	2	2	1	3	2	1	3	0	0	0	1	1	0	0	0	0	0	0	0	0	0	1	1	1	1	0	1	0	0	0	0	0	0	0	0	0	0	0	0	0	0	0	0	0	0	1	0	0
112	48	1	1	1	0	1	6	1	0	0	0	1	1	1	0	0	0	0	0	0	0	0	2	2	2	2	0	0	0	1	0	1	0	0	1	0	0	1	0	0	0	0	0	1	1	0	1	0	0
113	53	2	1	1	1	6	4	4	0	0	1	1	1	1	0	0	0	0	0	0	0	0	1	2	1	1	1	1	0	0	0	0	0	0	0	0	0	1	0	0	0	0	0	1	1	0	1	0	0
114	52	2	1	1	0	2	5	2	0	0	0	1	1	0	0	0	0	0	0	0	0	0	0	1	1	1	1	1	0	0	0	1	0	0	0	0	0	1	1	0	0	0	0	0	0	0	0	0	0
115	76	2	1	1	0	2	4	1	0	0	0	1	0	0	0	0	0	0	0	0	0	0	0	1	1	1	1	0	0	0	0	0	0	0	0	0	0	1	0	0	0	1	0	0	0	0	0	0	0
116	32	2	1	1	2	6	1	1	0	0	0	1	0	0	0	0	1	0	0	0	0	0	0	2	1	1	1	0	0	0	0	0	0	0	0	0	0	1	0	0	0	0	0	0	0	0	0	1	0
117	59	2	2	1	2	4	2	2	1	1	0	1	1	0	0	0	0	1	0	0	0	0	2	1	1	1	0	1	0	0	0	1	0	0	0	0	0	0	0	0	0	0	0	0	0	0	0	1	0
118	61	2	1	1	2	4	2	3	0	1	0	1	1	0	0	0	0	0	0	0	0	0	0	3	1	1	0	0	0	1	0	0	0	0	0	0	0	1	0	0	0	0	0	0	0	1	0	0	0
119	73	2	1	1	1	4	4	2	1	0	1	0	1	0	0	0	0	0	0	0	0	0	1	3	1	1	1	1	0	0	0	0	0	0	0	0	0	0	0	0	0	0	0	0	0	1	0	0	0
120	43	1	1	1	2	4	1	1	0	1	1	1	1	0	1	0	0	0	0	0	0	0	2	1	1	1	1	1	1	0	0	1	0	1	0	0	0	0	0	0	0	0	0	0	0	1	0	1	0
121	51	2	1	1	1	2	4	1	0	0	0	1	0	0	0	0	0	0	0	0	0	0	1	1	1	1	0	1	0	0	0	0	0	0	0	0	0	0	0	0	0	0	1	0	1	1	0	0	0
122	27	1	1	1	0	2	5	2	1	0	1	0	0	0	0	0	0	0	0	0	0	0	0	1	1	1	0	1	0	0	0	1	0	0	0	1	0	0	0	0	0	0	0	1	0	0	0	0	0
123	23	2	1	1	0	2	2	2	1	1	0	1	0	0	0	0	0	0	0	0	0	0	1	1	1	1	0	1	0	0	0	0	0	0	0	0	0	0	0	0	0	0	1	0	1	1	0	0	0
124	72	2	1	1	1	8	1	5	1	0	0	1	1	1	0	1	0	0	0	0	0	0	0	2	1	3	0	1	1	0	0	0	0	0	0	0	0	0	0	0	0	0	0	0	0	0	0	0	0
125	69	1	1	1	1	5	2	3	0	1	0	1	1	0	0	0	0	0	0	0	0	0	1	3	1	1	0	1	0	0	0	1	0	0	0	0	0	0	0	0	0	0	1	0	1	0	0	0	0
126	37	2	1	1	3	6	2	2	1	1	0	1	1	0	0	0	0	0	0	0	0	0	0	2	1	1	1	1	0	0	0	1	0	0	0	0	0	0	0	1	0	0	0	0	0	0	0	0	0
127	65	1	1	1	0	2	2	4	0	0	0	1	0	1	0	0	0	0	1	0	0	0	2	3	1	1	0	1	0	0	0	0	0	0	0	0	0	1	0	0	0	0	0	0	0	0	1	0	0
128	43	2	1	1	1	2	2	2	1	0	1	0	0	0	0	0	0	0	0	0	0	0	1	2	1	2	0	0	0	1	0	0	0	0	0	0	0	0	0	0	0	0	0	0	0	0	0	0	0
129	43	2	1	1	1	6	2	3	1	1	0	1	1	0	0	0	0	0	0	0	0	0	1	2	2	1	1	1	0	0	0	0		0	0	0	0	0	0	0	0	0	0	0	0	0	0	0	0
130	33	1	1	1	1	6	2	2	1	0	0	1	1	0	0	0	0	0	1	0	0	0	1	1	2	1	0	1	0	0	0	0	0	1	0	0	0	0	0	0	0	0	0	0	0	1	0	0	0
131	38	1	1	1	1	3	3	2	1	0	0	1	1	0	0	0	0	0	0	0	0	0	1	2	2	2	0	1	0	0	0	1	0	0	0	0	0	0	0	0	0	0	0	0	0	1	0	0	0
132	60	1	1	1	2	2	3	2	1	0	0	1	1	0	0	0	0	0	0	0	0	0	0	1	1	1	1	0	0	0	0	0	0	1	0	0	1	1	0	0	0	0	0	0	0	1	0	0	0
133	38	1	1	1	0	2	4	2	1	0	0	0	0	0	0	0	0	0	0	0	0	0	0	1	1	1	1	0	0	0	0	0	0	0	0	0	0	1	0	0	0	0	1	0	1	0	0	0	1
134	31	2	1	2	2	4	2	2	1	1	0	1	1	0	0	0	0	0	0	0	0	0	0	1	1	1	1	1	0	0	0	0	0	0	0	0	0	0	0	0	0	0	0	0	0	0	0	0	0
135	63	2	1	1	0	8	2	3	1	1	0	1	0	0	0	0	0	0	0	0	0	0	2	2	1	1	0	1	0	0	0	0	0	0	0	0	0	1	0	0	0	0	0	0	0	0	1	0	0
136	61	2	1	1	1	8	1	2	0	0	0	1	1	0	0	0	0	1	0	0	0	0	1	2	1	1	0	1	1	0	0	1	0	0	0	0	0	0	0	0	0	0	0	0	0	1	0	0	0
137	34	1	1	1	1	2	2	2	1	1	0	1	0	0	0	0	0	0	0	0	0	0	0	1	1	1	0	1	0	0	0	0	0	0	0	0	1	0	0	0	0	0	1	0	1	1	1	0	1
138	56	2	1	1	1	4	3	1	1	0	0	1	0	0	0	0	0	0	0	0	1	0	1	2	1	1	1	1	0	0	0	1	0	0	0	0	0	0	0	0	0	0	0	0	0	1	1	0	0
139	46	2	1	1	0	2	4	2	1	0	0	1	1	0	0	1	0	0	0	0	0	0	0	1	1	1	1	1	0	0	0	0	0	0	0	0	0	0	0	0	0	0	1	0	1	1	0	0	1
140	55	2	1	1	0	2	4	2	1	1	0	1	1	0	0	0	0	0	0	0	1	1	2	2	2	1	1	1	0	0	0	0	0	0	0	0	0	0	0	0	0	1	1	0	0	0	0	0	0
141	38	1	2	1	0	2	2	1	1	0	0	1	1	0	0	0	0	0	0	0	0	0	0	1	1	1	0	1	0	0	0	0	0	1	0	0	0	0	0	0	0	0	0	0	0	0	1	0	0
142	33	1	1	1	1	2	4	1	1	0	0	1	0	0	0	0	0	0	0	0	0	0	0	2	1	1	1	1	0	0	0	1	0	0	0	0	0	1	0	0	0	0	0	0	1	1	0	0	0
143	24	1	1	1	0	2	2	1	1	1	0	1	0	0	0	0	0	0	0	0	0	0	1	1	1	1	1	1	0	0	0	0	0	0	0	0	0	0	0	0	0	0	1	0	1	1	0	0	0
144	50	1	1	1	2	4	2	1	1	0	0	1	0	0	0	0	0	0	0	0	0	0	0	1	1	1	1	1	1	0	0	0	0	0	0	0	0	0	0	0	0	0	0	0	1	1	0	0	0
145	49	2	1	1	0	6	3	1	1	1	0	1	1	0	0	0	0	0	0	0	0	0	0	1	1	2	0	0	0	1	0	1	0	0	0	0	0	1	0	0	0	0	0	0	0	0	0	0	0
146	43	2	1	1	1	2	3	1	1	1	0	1	1	0	0	0	0	0	0	0	0	0	0	1	1	1	1	1	0	0	0	1	0	0	0	0	0	0	0	0	0	0	1	0	1	1	0	0	0
147	73	2	1	1	1	8	1	4	0	0	0	1	1	0	0	0	0	0	0	0	0	0	1	2	1	1	1	1	0	0	0	1	0	0	0	0	0	0	0	0	0	0	0	0	0	1	0	0	0
148	60	2	1	1	1	8	1	1	1	1	0	1	1	0	0	0	0	0	0	0	1	0	0	1	1	1	1	1	0	0	0	1	0	0	0	0	0	0	0	0	0	0	0	0	1	1	0	0	0
149	66	1	1	1	0	8	2	1	1	1	0	1	1	0	0	0	0	0	0	0	0	0	0	2	1	1	1	1	1	0	0	1	0	0	0	0	0	0	0	0	0	1	0	0	1	1	0	0	0
150	63	2	1	1	3	8	1	1	1	0	0	1	0	0	0	0	0	0	0	0	0	0	0	2	1	2	0	1	1	0	0	1	0	0	0	0	0	0	0	0	0	0	0	0	1	1	0	0	0
151	59	2	1	1	0	2	3	2	0	0	0	1	1	0	0	0	0	0	0	0	1	0	2	2	1	1	0	0	0	1	0	0	0	0	0	0	0	0	0	0	0	0	0	1	0	0	0	0	0
152	62	1	2	1	1	3	2	3	1	0	0	1	1	0	0	0	0	1	0	0	0	0	0	1	1	1	1	0	0	0	0	0	0	0	0	0	0	0	0	0	0	0	0	0	0	0	1	0	0
153	69	1	2	1	0	8	1	2	1	0	0	1	1	0	0	0	0	1	0	0	0	0	1	2	1	1	1	1	0	0	0	1	0	0	0	0	0	0	0	0	0	0	1	0	1	1	1	0	1
154	63	2	1	1	2	4	2	3	0	0	0	1	1	0	0	0	0	0	0	0	1	0	2	3	1	1	0	1	0	0	0	1	0	0	0	0	0	0	0	0	0	0	0	1	0	0	0	0	0
155	54	2	1	1	2	4	2	2	0	0	0	1	1	0	0	0	0	0	0	0	1	0	2	3	1	1	0	1	0	0	0	1	0	0	0	0	0	0	0	0	0	0	0	0	0	0	1	0	0
156	65	2	1	1	0	2	3	3	0	0	0	1	1	0	0	0	0	0	0	0	0	0	2	2	2	1	1	0	0	0	0	0	0	0	0	0	0	1	0	0	0	0	0	0	0	0	1	0	0
157	38	2	2	1	2	4	1	3	0	0	0	1	0	0	0	0	0	1	0	0	0	0	1	2	1	1	1	0	0	0	0	0	0	0	0	0	0	0	0	0	0	0	0	1	0	0	0	0	0
158	57	1	2	1	2	4	2	3	0	0	0	1	1	0	0	1	0	0	1	0	0	0	2	3	3	3	1	0	0	0	0	1	0	0	0	0	0	0	0	0	0	0	0	0	0	0	0	0	0
159	80	2	2	1	2	8	1	4	0	0	0	1	1	0	0	0	0	1	0	0	0	0	0	2	1	1	0	1	1	0	0	0	0	0	0	0	0	0	0	0	0	0	0	0	0	1	0	0	0
160	49	2	1	1	2	4	2	3	1	0	0	1	1	0	0	0	0	0	0	0	0	1	2	3	1	1	1	1	0	0	0	0	0	0	0	0	0	1	0	0	0	0	0	0	1	0	1	0	0
161	70	2	1	1	2	8	1	3	1	0	0	1	1	0	0	0	0	0	0	0	1	0	2	3	1	1	0	1	1	0	0	0	0	1	0	0	0	0	0	0	0	0	0	0	0	0	1	0	0
162	61	2	1	1	2	4	1	3	1	0	0	1	1	0	1	0	0	0	0	0	0	0	1	2	1	1	1	1	1	0	0	0	0	0	0	0	0	0	0	0	0	0	0	0	0	0	0	1	0
163	52	2	1	1	2	4	2	4	0	0	0	1	0	0	0	0	0	1	0	0	0	0	2	1	1	1	1	0	0	0	0	0	0	0	0	0	0	0	0	0	0	0	0	0	0	1	1	0	0
164	46	1	1	1	2	2	4	2	0	0	0	1	1	0	1	0	0	0	0	0	0	0	2	3	2	1	1	0	0	0	0	1	0	0	0	0	0	1	0	0	0	0	0	0	0	0	1	0	0
165	54	2	1	1	2	8	1	3	0	0	1	1	1	0	0	0	0	1	0	0	0	0	2	3	1	1	1	1	0	0	0	1	0	0	0	0	0	1	0	0	0	0	0	0	0	0	1	0	0
166	75	2	1	1	2	8	1	2	0	0	0	1	1	0	0	0	0	0	0	0	0	0	1	2	2	1	1	1	0	0	0	0	0	0	0	0	0	0	0	0	0	0	0	1	0	0	0	0	0
167	47	2	1	1	2	4	2	2	0	0	0	1	1	0	0	0	0	0	0	0	0	1	1	2	1	1	1	0	0	0	0	0	0	0	0	0	0	1	0	0	0	0	0	0	0	1	0	0	0
168	31	2	1	1	2	8	1	2	0	0	0	1	1	0	0	0	0	0	0	0	0	0	2	3	2	3	1	1	0	0	0	1	0	0	0	0	1	1	0	0	0	0	0	1	0	0	0	0	0
169	60	2	1	1	0	1	4	2	0	0	0	1	1	0	0	0	0	0	0	0	1	0	1	3	1	1	1	0	0	0	0	0	0	0	0	0	0	0	0	0	0	0	0	1	0	1	0	0	0
170	75	1	1	1	0	8	2	5	0	0	0	1	0	0	1	0	0	0	0	0	0	0	0	1	1	1	1	1	0	0	0	0	0	0	0	0	0	1	0	0	0	1	0	1	0	1	0	0	1
171	70	1	2	1	2	3	3	1	0	0	0	1	1	0	0	0	0	0	0	0	0	0	2	3	1	1	1	1	0	0	1	0	0	0	0	0	0	0	0	0	0	0	0	1	0	0	0	0	0
172	56	2	2	1	2	4	2	2	0	0	0	1	1	1	0	0	0	1	0	0	0	0	2	3	1	1	1	0	0	0	0	1	0	0	0	0	0	0	0	0	0	1	0	0	0	0	0	0	0
173	58	2	1	1	2	5	3	3	0	0	0	1	0	0	1	0	0	0	0	0	1	0	2	3	1	1	1	1	0	0	0	1	0	0	0	0	0	1	0	0	0	0	0	1	1	0	1	0	0
174	65	1	1	1	2	8	1	2	0	0	0	1	1	0	0	1	0	0	0	0	0	0	2	3	1	2	1	0	0	0	0	1	0	0	0	0	0	0	0	0	0	0	0	1	0	0	0	1	0
175	60	2	1	1	0	3	3	2	0	0	0	1	0	0	0	0	0	0	0	0	1	0	2	3	1	1	1	0	0	0	0	1	0	0	0	0	0	1	0	0	0	0	0	0	0	0	1	0	0
176	86	2	1	1	2	8	1	5	0	0	0	1	0	0	0	1	1	0	0	0	0	0	2	3	1	1	1	1	0	0	0	1	0	0	0	0	0	0	0	0	0	0	0	0	0	0	1	0	0
177	49	2	2	1	2	4	2	3	0	0	0	1	0	0	1	0	0	1	0	0	0	0	2	3	1	1	1	1	0	0	0	1	0	0	0	0	0	1	0	0	0	0	0	1	0	0	0	0	0
178	53	1	1	1	0	2	4	2	0	0	1	1	0	0	0	0	0	0	0	0	0	0	1	2	1	1	1	1	0	0	0	1	0	0	0	0	0	1	0	0	0	0	0	0	0	0	0	0	0
179	47	1	1	1	2	4	3	2	0	0	1	1	1	0	0	0	1	0	0	0	0	0	1	2	1	3	1	0	0	0	0	0	0	0	0	0	0	1	0	1	0	0	0	0	0	1	0	0	0
180	75	2	2	1	2	8	1	4	0	0	0	1	1	0	0	0	0	0	0	0	1	0	2	3	1	1	1	1	0	0	0	0	0	0	0	0	0	0	0	0	0	0	0	0	0	0	1	1	0
181	81	2	1	1	2	8	1	4	0	0	0	1	0	0	0	1	0	0	0	0	0	0	2	3	1	1	1	0	0	0	0	0	0	0	0	0	0	0	0	1	0	0	0	0	0	0	1	0	0
182	73	2	1	1	0	8	4	2	0	0	1	1	0	0	0	1	1	0	0	0	0	0	0	1	1	1	1	1	1	0	0	0	0	1	0	0	0	0	0	0	0	0	0	1	0	1	0	0	0
183	47	2	1	1	2	4	1	2	0	0	0	1	1	0	0	0	0	1	0	0	0	0	0	3	1	1	0	1	0	0	0	2	0	0	0	0	0	0	0	0	0	0	0	0	0	0	1	0	0
184	54	2	1	1	2	4	2	2	0	0	0	1	0	1	0	1	1	0	0	0	0	0	0	2	1	3	1	1	0	0	0	1	0	1	0	0	0	0	0	0	0	0	0	1	0	0	0	0	0
185	66	2	1	1	2	8	1	3	0	0	0	1	1	0	0	1	1	1	0	0	0	0	0	3	1	3	1	1	0	0	0	0	0	0	0	0	0	1	0	1	0	0	0	0	0	0	1	0	0
186	72	1	1	1	2	8	1	4	0	0	0	1	1	0	0	1	0	0	0	0	0	0	0	3	1	2	1	1	0	0	0	0	0	0	0	0	0	1	0	0	0	0	0	1	0	0	1	0	0
187	50	1	2	1	2	8	1	4	1	0	0	1	0	0	0	1	0	0	0	0	0	0	2	3	3	3	1	1	0	0	0	0	0	0	0	0	0	0	0	0	0	0	0	1	0	0	1	1	0
188	61	1	1	2	1	1	4	3	0	0	0	1	1	0	0	0	0	0	0	0	0	0	0	3	3	2	1	1	0	0	0	0	0	0	0	0	0	0	0	0	0	0	0	1	0	0	0	0	0
189	36	1	1	1	0	1	4	2	0	0	0	1	0	1	0	0	0	0	0	0	0	0	0	2	1	2	1	1	0	0	0	0	0	0	0	0	0	1	0	0	0	0	0	0	0	0	1	0	0
190	16	2	1	1	2	4	1	2	1	0	0	1	0	0	0	0	0	0	0	0	0	0	1	3	1	2	0	0	1	0	0	0	0	0	0	0	0	0	0	0	0	0	0	0	0	0	0	0	0
191	65	1	1	1	1	8	1	1	0	0	0	1	0	0	0	1	0	0	0	0	0	0	0	2	2	3	1	1	0	0	0	0	0	0	0	0	0	1	0	0	0	0	0	0	0	0	0	0	0
192	55	2	1	1	1	5	3	2	0	0	0	1	1	0	0	0	0	0	0	0	0	0	2	3	1	1	1	1	0	0	0	0	0	0	0	0	0	0	0	0	0	0	0	1	0	0	1	0	1
193	72	2	1	1	3	4	2	4	0	0	0	1	1	0	1	1	1	0	0	0	0	0	2	3	2	1	1	0	1	0	0	1	0	0	0	0	0	0	0	0	0	0	0	0	0	0	1	0	0
194	51	2	1	1	2	4	2	3	0	0	0	1	0	0	0	0	0	0	0	0	0	0	1	2	1	1	1	0	0	0	0	1	0	0	0	0	0	1	0	0	0	0	0	0	0	0	1	0	0
195	68	2	1	1	2	4	1	4	0	0	0	1	1	1	0	0	0	0	0	0	0	0	2	2	2	3	0	0	0	1	0	2	0	0	0	0	0	0	0	0	0	0	0	1	0	0	1	0	0
196	70	1	1	1	2	4	2	4	0	0	0	1	1	0	1	0	0	0	0	0	1	0	2	1	1	1	0	0	0	1	0	0	0	0	0	0	0	0	0	0	0	0	0	0	0	0	1	0	0
197	59	2	2	1	2	4	2	3	0	0	0	1	1	0	0	0	0	0	0	0	0	0	2	2	1	1	1	0	0	0	0	0	0	0	0	0	0	0	0	0	0	0	0	0	0	0	1	0	0
198	56	1	1	1	2	6	3	3	0	0	0	1	1	0	0	0	0	0	0	0	0	0	2	3	1	1	1	0	0	0	0	0	0	0	0	0	0	0	0	0	0	0	0	0	1	1	0	0	0
199	55	2	1	1	2	4	2	2	0	0	0	1	1	0	0	0	0	1	0	0	1	0	2	3	1	1	1	0	0	0	0	0	0	0	0	0	0	0	0	0	0	0	0	1	0	1	1	0	1
200	36	2	1	1	1	6	3	2	0	0	1	1	1	0	0	0	0	0	0	0	0	0	1	2	1	1	1	0	0	0	0	0	0	0	0	0	0	0	0	0	0	0	0	1	0	0	0	0	0
201	31	2	2	1	2	8	1	2	0	0	0	1	1	1	0	0	0	0	0	0	0	0	2	3	1	2	1	1	0	0	0	0	0	0	0	0	0	0	0	0	0	0	1	0	1	1	0	1	1
202	43	2	1	1	1	6	3	1	0	0	0	1	1	0	0	0	0	0	0	0	0	0	0	1	1	1	1	1	0	0	0	0	0	0	0	0	0	0	0	0	0	0	0	0	1	0	1	0	0
203	49	2	1	1	0	2	3	3	0	0	0	1	1	0	0	0	0	0	0	0	0	0	1	2	1	1	0	0	0	1	0	0	0	0	0	0	0	1	0	0	0	0	0	1	1	0	1	0	0
204	68	2	1	1	3	8	1	3	0	0	1	1	1	1	0	0	1	1	0	0	0	0	2	1	2	2	0	0	0	1	0	0	1	1	1	0	0	0	0	0	0	0	0	0	0	0	0	0	0
205	76	2	1	1	2	8	1	3	0	0	0	1	1	1	0	0	0	0	0	0	0	0	0	2	1	1	1	1	0	0	0	0	0	0	0	0	0	0	0	0	0	0	0	0	1	0	0	0	0
206	45	2	1	1	3	4	1	3	0	0	0	1	1	0	0	0	0	0	0	0	0	0	1	3	1	1	0	1	0	0	0	1	0	0	0	0	0	0	0	0	0	0	0	0	0	0	0	0	0
207	59	2	1	1	1	6	1	3	0	0	0	1	1	1	1	0	0	0	0	0	0	0	1	1	1	1	0	0	1	0	0	0	0	0	0	0	0	0	0	0	0	0	0	0	1	0	1	0	0
208	70	2	1	1	0	2	3	3	0	0	0	1	1	0	0	0	0	0	0	0	1	0	0	2	1	1	1	0	0	0	0	1	0	0	0	0	0	0	0	0	1	1	0	1	0	0	0	0	0
209	34	2	1	1	0	2	4	1	1	1	0	1	1	0	0	0	0	0	0	0	1	0	1	1	1	1	1	1	0	0	0	1	0	0	0	0	0	0	0	0	0	0	1	0	1	1	0	0	0
210	68	2	1	1	0	2	4	2	1	0	0	1	1	0	0	0	0	0	0	0	1	0	1	2	3	1	1	1	0	0	0	1	0	0	0	0	0	0	0	0	0	0	0	0	0	0	0	0	0
211	74	2	1	1	1	8	1	2	0	0	0	1	1	0	0	1	1	0	0	0	0	0	0	1	1	1	1	0	0	0	0	0	0	0	0	0	1	1	0	1	0	0	0	0	0	0	0	0	0
212	60	1	1	1	0	2	2	2	0	0	0	1	1	0	0	0	1	0	0	0	0	0	1	2	2	2	0	0	1	0	1	1	0	1	0	0	0	1	0	0	0	0	0	1	1	0	1	0	1
213	58	2	1	1	2	4	1	2	0	0	0	1	1	0	0	0	1	0	0	0	1	0	2	3	1	2	1	1	0	0	0	0	0	0	0	0	0	0	0	0	0	0	0	0	0	0	1	0	0
214	53	2	1	1	0	2	2	2	0	0	0	1	1	0	1	0	0	0	0	0	0	1	1	3	1	1	1	0	0	0	0	0	0	0	0	0	0	0	0	0	0	0	1	0	0	1	0	0	0
215	39	2	1	1	0	3	2	3	0	0	0	1	1	0	0	0	0	0	0	0	0	0	2	3	1	3	1	0	0	0	0	0	0	0	0	0	1	1	0	0	0	0	0	1	0	0	0	0	0
216	79	2	2	1	2	8	1	2	0	0	0	1	1	0	1	1	0	0	0	0	0	0	1	2	2	2	1	1	0	0	0	0	0	0	0	0	0	1	0	0	0	0	0	0	0	0	0	0	0
217	55	2	1	1	0	1	4	2	0	0	0	1	0	0	0	0	0	0	0	0	1	0	2	3	1	1	1	0	0	0	0	1	0	0	0	0	0	1	0	0	0	0	0	1	0	0	0	1	0
218	46	2	1	1	2	8	1	3	0	0	0	1	0	0	0	1	0	1	0	0	0	0	0	3	3	3	0	1	0	0	0	0	0	0	0	0	1	1	0	0	0	0	0	0	0	0	0	0	0
219	63	1	1	1	2	4	1	2	0	0	0	1	1	0	0	1	1	0	0	1	0	0	1	2	1	2	1	1	0	0	0	0	0	0	0	0	0	1	0	0	0	0	0	0	0	0	0	0	0
220	77	2	1	1	1	8	2	2	1	0	0	0	0	0	0	0	0	0	0	0	0	0	0	1	2	1	1	1	1	0	0	1	0	1	0	0	0	0	0	0	0	0	0	0	1	1	0	0	0
221	54	2	1	1	1	2	1	2	0	0	0	1	1	0	0	0	0	0	0	0	0	0	2	1	1	1	1	0	0	0	0	1	0	0	0	0	0	0	0	0	0	0	0	0	0	0	0	0	0
222	39	2	1	1	0	1	4	1	0	0	0	1	0	0	0	0	0	0	0	0	0	0	0	1	1	1	1	1	0	0	0	0	0	0	1	0	0	1	0	0	0	0	1	0	1	0	0	0	0
223	65	2	1	1	1	8	1	2	0	0	0	1	1	0	0	0	0	0	0	0	0	0	1	1	1	1	1	1	1	0	0	0	0	0	0	0	0	1	0	0	0	0	0	0	0	0	0	0	0
224	70	2	1	1	1	8	1	1	0	0	0	1	1	0	0	0	0	0	0	0	0	0	1	1	1	1	1	1	1	0	0	0	0	0	0	0	0	0	0	0	0	0	0	0	0	0	0	0	0
225	48	1	1	1	0	2	3	2	0	0	0	1	1	0	0	0	1	0	0	0	0	0	1	1	1	1	0	0	0	1	0	0	0	0	0	0	0	1	0	0	0	0	0	0	1	0	1	0	0
226	56	2	1	1	3	4	1	2	0	0	0	1	1	0	0	0	0	0	0	0	0	0	0	1	1	1	1	0	0	0	0	0	0	0	0	0	0	0	0	0	0	0	0	0	0	0	0	0	0
227	61	2	1	1	3	4	2	2	0	0	0	1	1	0	0	0	0	0	0	0	0	0	1	1	1	1	1	1	0	0	0	0	0	0	0	0	0	0	0	0	0	0	0	0	0	0	0	0	0
228	37	2	2	1	2	4	1	2	1	1	0	1	0	0	0	0	0	1	0	0	0	0	1	1	1	1	0	1	0	0	0	0	0	0	1	0	0	0	0	0	0	0	0	0	0	0	0	0	0
229	80	2	2	1	3	8		2	0	0	0	1	1	0	1	0	0	0	0	0	1	0	0	2	1	1	0	1	0	0	0	1	0	0	0	0	0	1	0	0	0	0	0	0	0	0	1	0	0
230	52	2	2	1	1	4	1	3	0	0	0	1	1	0	0	0	0	0	0	0	0	0	1	1	1	1	1	0	1	0	0	0	0	0	0	0	0	0	0	0	0	0	0	1	0	0	1	0	0
231	52	2	1	1	1	4	1	3	1	1	0	1	1	0	0	0	0	0	0	0	0	0	1	1	1	1	0	1	0	0	0	0	0	0	0	0	0	1	0	0	0	0	0	0	0	0	0	0	0
232	52	2	1	1	1	2	2	2	0	0	0	1	1	0	0	0	0	0	0	0	0	0	1	2	1	1	0	0	0	1	0	0	0	0	0	0	0	0	0	0	0	0	1	0	1	0	0	0	0
233	58	1	4	1	1	2	3	1	1	0	0	1	1	0	0	0	0	0	0	0	0	0	0	1	1	1	1	1	0	0	0	0	0	0	0	0	0	1	0	0	0	0	0	0	0	0	0	0	0
234	64	2	2	1	1	2	3	1	1	1	0	1	1	0	0	0	0	0	0	0	0	0	0	1	1	1	1	1	0	0	0	0	0	0	0	0	0	1	0	0	0	0	1	0	1	1	0	0	0
235	52	2	1	1	1	8	1	1	1	1	1	0	1	0	0	0	0	0	0	0	0	0	2	2	1	1	1	0	0	0	0	1	0	0	0	0	0	0	0	0	0	0	0	0	0	0	0	0	0
236	54	2	1	1	0	2	3	1	0	0	0	1	1	0	0	0	0	0	0	0	0	0	1	2	2	1	1	0	0	0	0	1	0	0	0	0	0	1	0	0	0	0	0	0	1	1	0	0	0
237	51	1	1	1	1	3	3	1	1	1	1	0	1	0	0	0	0	0	0	0	0	0	0	1	1	1	1	1	0	0	0	0	0	0	0	0	0	1	0	0	0	0	1	0	1	1	0	0	0
238	45	2	2	2	0	2	3	1	1	1	0	1	1	0	0	1	0	0	0	0	0	0	0	1	1	1	1	1	0	0	0	0	0	0	0	0	0	0	0	0	0	0	1	0	1	1	0	0	0
239	58	2	1	1	1	2	2	2	0	0	0	1	1	1	0	0	1	0	0	0	0	0	1	1	1	1	1	1	0	0	0	0	0	0	0	0	0	0	0	0	0	0	1	0	1	0	0	0	0
240	29	2	1	1	0	3	3	1	0	0	0	1	1	0	0	0	0	0	0	0	0	0	0	1	1	1	1	1	0	0	0	0	0	0	0	0	0	0	0	0	0	0	1	0	1	0	0	0	0
241	57	1	1	1	1	2	3	1	1	1	0	1	1	0	0	0	0	0	0	0	0	0	0	1	1	1	1	1	1	0	0	0	0	0	0	0	0	0	0	0	0	0	1	0	1	1	0	0	1
242	59	2	1	1	1	3	3	1	1	1	1	1	1	0	0	0	0	0	0	0	0	0	0	1	1	1	1	1	0	0	0	0	0	0	0	0	0	0	0	0	0	0	0	0	1	1	0	0	0
243	65	2	1	1	1	2	3	4	0	0	0	1	1	0	0	0	0	0	0	0	0	0	0	1	1	1	1	1	0	0	0	0	0	0	0	0	0	1	0	0	0	0	0	0	1	1	0	0	0
244	48	2	1	1	0	4	3	2	0	0	0	1	1	0	0	0	0	0	0	0	0	0	1	2	1	1	1	1	0	0	0	0	0	0	0	0	0	0	0	0	0	0	0	0	1	0	0	0	0
245	63	2	1	1	3	8	1	5	0	0	1	1	1	0	1	0	0	0	0	0	0	0	1	2	1	1	0	0	0	1	0	0	0	0	1	0	0	1	0	0	0	0	0	1	1	0	1	0	0
246	63	2	1	1	2	8	1	4	0	0	0	1	1	0	1	0	0	0	0	0	0	0	0	2	1	1	0	0	0	1	0	0	0	0	0	0	0	0	0	0	0	0	0	0	0	0	0	0	0
247	35	1	1	1	0	2	4	1	1	0	0	1	1	0	0	0	0	0	0	0	0	0	1	1	1	1	1	1	0	0	0	0	0	0	0	0	0	1	0	0	0	0	0	0	1	1	0	0	0
248	37	1	1	1	2	4	2	3	1	1	0	1	1	0	0	0	0	0	1	0	0	0	1	2	2	1	0	1	0	0	0	0	0		1	0	0	0	0	0	0	0	0	1	0	0	1	0	1
249	29	1	1	1	2	4	2	1	1	1	1	0	1	0	0	0	0	0	0	0	0	0	1	2	2	1	0	1	0	0	0	0	0	0	0	0	0	0	0	0	0	0	0	0	0	0	0	0	0
250	63	2	2	1	2	3	1	1	1	1	0	0	1	0	0	0	0	0	0	0	0	0	0	2	1	1	0	1	0	0	0	0	0	0	0	0	0	0	0	0	0	0	1	0	1	0	0	0	0
251	43	2	1	1	0	1	4	1	1	0	0	1	1	0	0	0	0	0	0	0	0	0	1	2	1	1	0	0	0	0	0	1	0	0	1		1	0	0	0	0	0	0	0	1	0	0	0	0
252	59	2	1	1	3	8	1	2	0	0	0	1	1	0	0	0	0	0	0	0	0	0	1	1	2	1	1	1	0	0	0	0	0	0	0	0	0	1	0	0	0	0	1	1	0	0	0	0	0
253	60	2	1	1	2	8	1	4	0	0	0	1	1	0	1	0	0	0	0	0	1	0	1	2	1	1	0	0	0	1	0	0	0	0	0	0	0	0	0	0	0	0	0	0	0	0	0	0	0
254	65	2	1	1	2	8	1	4	1	1	0	1	1	0	0	0	0	0	0	0	0	0	2	3	2	1	0	1	0	0	1	1	0	0	0	0	0	1	0	0	0	0	0	0	0	0	1	1	0
255	35	1	1	1	1	2	2	1	0	0	1	1	1	0	0	0	0	0	1	0	0	0	1	2	1	1	0	1	0	0	0	1	0	1	0	0	0	1	0	0	0	0	0	0	0	0	0	0	0
256	46	1	1	1	1	7	1	1	1	1	0	0	0	0	0	0	0	0	0	0	0	0	1	2	2	1	1	1	1	0	0	0	0	0	0	0	0	1	0	0	0	0	0	0	0	0	0	0	0
257	35	1	1	1	1	7	1	2	0	1	0	1	0	0	0	0	0	0	0	0	0	0	1	2	2	1	1	1	1	0	0	0	0	0	0	0	0	1	0	0	0	0	0	0	0	0	0	0	0
258	65	2	1	1	1	8	1	1	1	0	0	1	0	0	0	0	0	0	0	0	1	0	0	2	1	1	1	1	1	0	0	1	0	0	0	0	0	1	0	0	0	0	0	0	0	0	0	0	0
259	60	1	1	1	1	8	2	2	0	0	1	1	1	0	0	0	0	0	0	0	0	0	1	2	1	2	0	0	0	1	0	1	0	0	0	0	0	0	0	0	0	0	0	0	0	0	0	0	0
260	69	2	1	1	3	8	1	1	1	1	1	1	1	0	0	0	0	0	0	0	0	0	0	1	1	1	1	1	0	0	0	0	0	0	0	0	0	0	0	0	0	0	0	0	0	0	0	0	0
261	28	1	1	1	0	2	4	1	1	1	1	1	1	0	0	0	0	0	0	0	0	0	0	2	1	1	0	1	0	0	0	1	0	0	0	0	0	0	0	0	0	0	0	0	1	1	0	0	0
262	38	2	1	1	1	6	2	1	1	0	1	0	0	0	0	0	0	0	0	0	0	0	0	1	1	1	1	1	1	0	0	1	0	0	0	0	0	0	0	0	0	0	0	0	0	1	0	0	0
263	89	1	1	1	2	8	1	5	1	0	1	1	1	0	0	0	0	0	0	0	1	0	2	3	2	3	0	0	0	0	1	1	0	0	0	0	0	0	0	0	0	0	0	0	0	0	1	0	0
264	52	2	1	1	1	4	2	2	0	0	0	1	1	0	0	0	0	0	0	0	0	0	0	1	1	1	0	0	0	1	0	0	0	0	0	0	0	0	0	0	0	0	1	0	1	0	0	0	0
265	50	2	1	1	1	4	2	2	0	0	0	1	1	0	0	0	0	0	0	0	0	0	1	2	2	1	1	1	1	0	0	0	0	0	0	0	0	1	0	0	0	0	1	0	1	0	0	0	0
266	64	2	2	1	1	8	1	2	1	0	0	1	0	0	0	0	0	0	0	0	1	0	1	2	2	1	1	1	1	0	0	1	0	0	0	0	0	0	0	0	0	0	0	0	1	1	0	0	0
267	59	2	2	1	3	8	1	2	0	0	0	1	1	0	0	0	0	0	0	0	0	0	0	3	3	3	0	0	0	0	0	0	0	0	0	0	0	0	0	0	0	0	1	0	1	0	0	0	0
268	58	1	1	1	2	8	1	3	1	0	0	1	1	0	0	0	0	1	0	0	0	0	2	3	2	3	1	1	0	0	0	0	0	0	0	0	0	1	0	0	0	0	1	0	1	1	1	0	1
269	42	2	2	1	2	4	2	2	1	0	0	1	1	0	0	0	0	0	0	0	0	0	1	2	1	1	0	1	0	0	0	0	0	0	0	0	0	0	0	0	0	0	1	0	1	1	0	0	1
270	61	1	1	1	2	4	2	2	0	0	0	1	1	0	0	0	1	0	0	0	0	0	0	3	2	2	1	0	0	0	0	0	0	0	0	0	0	0	0	0	0	0	1	0	1	1	0	0	1
271	37	2	1	1	1	4	2	1	1	0	0	1	1	0	0	0	0	0	0	0	0	0	0	1	1	1	1	1	0	0	0	0	0	0	0	0	0	0	0	0	0	0	1	0	1	1	0	0	0
[truncated: 56 more columns]
